# Supplementary material for: Generating fast-twitch myotubes in vitro with an optogenetic-based, quantitative contractility assay
Source: Life Sci Alliance. 2023 Aug 7;6(10):e202302227. doi: 10.26508/lsa.202302227 (PMC10427763; doi:10.26508/lsa.202302227)
Supplement: Supplementary file 1 [file LSA-2023-02227_TableS1.xlsx]

## Sheet: Sheet1
Target	Dilution IF of cultures cells	Dilution IF muscle sections	Dilution western blots	Company	Catalog number
α-actinin	1:200	/	1:1000	Sigma Aldrich	A7732
total-Myh	1:200	1:100	1:5000	Santa Cruz Biotechnology	sc-32732
fast-Myh1	/	/	1:1000	Thermo Fisher Scientific	# PA5-117077
fast-Myh2	/	/	1:5000	Santa Cruz Biotechnology	sc-53095
fast-Myh4	/	/	1:1000	Thermo Fisher	PA5-100045
emb-Myh3	/	1:20	1:5000	Developmental Studies Hybridoma Bank	F1.652
slow-Myh (Myh7)	/	1:100	1:250	Developmental Studies Hybridoma Bank	A4.951
fast-Myh (Myh8,2,1,4)	/	1:500	1:10000	Thermo Fisher Scientific	PA5-72846
Filamin C	1:200	/	1:5000	MyBioSource	MBS2026155
Calnexin	/	/	1:1000	abcam	ab213243
OxPhos	/	/	1:1000	Thermo Fisher	45-8199
GAPDH	/	/	1:5000	Sigma Aldrich	G8795
