# Supplementary material for: Generating fast-twitch myotubes in vitro with an optogenetic-based, quantitative contractility assay
Source: Life Sci Alliance. 2023 Aug 7;6(10):e202302227. doi: 10.26508/lsa.202302227 (PMC10427763; doi:10.26508/lsa.202302227)
Supplement: Supplementary file 2 [file LSA-2023-02227_TableS2.xlsx]

## Sheet: Sheet1
smFISH probe sequences (5' to 3')
Gene	Myh3	Myh 7	Myh8	Chrnε	Chrnγ	FilaminC
Species	Mouse	Mouse	Mouse	Mouse	Mouse	Mouse
	agagctgccccctgggcttt	ccacctgcacccagtcccta	tgctgcagctccctcctctt		aacagcagcaagaggagctg	aatgtgttctgctggatctt
	ggcagtggccgaatcaggtc	gcagcagggtgccccatccc	tgaggggcagccctgcttat		tcgtagtttcgcatcaggtc	cgatggacacgagcttgatg
	cagggagggccacagtccag	gacctggtctcaggggctgt	ctctgggctcttggcggaga		gacattgaccacatctgagt	agtagtgaaggatcagcgtc
	tgggctcttgggtctcgcat	agcctccagctcccactcct	gctcccaaggctcccatcca		tggtcaaggtaagcttcagg	cagtctcggttaaagttggt
	ggcaggaccccagcttcgat	ccagaagcccgctgctgttc	cttgcccccagggtcctcag		tcgttcattcagggagatga	cagagtgttcatccacattg
	gcccatgcctgtccaacagg	cctacggcacaagcatgcgt	tcggagacagccactgggtt		atccagacgttagttgtgag	gaaactgggacaggtaggtc
	tggggacaggcctcctggtt	accccccaccttggaacact	gagcctctgctgcaaaggca		gatagtcgcaccattgcatc	gcaatggctttcttaggatt
	gctcctccagcccactctga	tgcacgcacatgctcacaca	agcactgccctggttcccaa		aatatccacaggccttcgta	tcaaagggactacgctcgat
	aggcaagccctaggactgca	tgtacttgcgcacgcacaca	tggcaagtgtcctcgccaga		cagaccatagtagatggcac	gtcaaagtaggtgggtttgt
	tggccaccgtgatgtctgct	ccccccacacctgcatgtct	ggctgagacccccttctgca		ttctccaggacgatatctgg	ctcaaaaggactgcggggaa
	gcagcagcagttgtggacgt	gctcctgtggctgcgtgttc	cccgcactcatggctgctac		ctcgaagacaccgtccacat	ttcaatcttggcttgtgagg
	tggccccaatgctcacctga	tgtgcaaacagcccagcaca	tagccatctccgcgtccgaa		cacgaggacattgcagtaga	cttcatcatcgcagatgaca
	gcatgagggggcaatgggtg	gccttctgcttgtgcccaca	aagactccttgggctccgcc		cagtagatacaaccgtcggg	caaatgctttcaccttgtct
	gccgcacccctgaggatgaa	cccctgcacacgccctgata	cccagagagggccctctgtg		acagttctgccaatcgaagg	gggcatagagcttcaaatct
	aggctgcgacaggtggatct	accctcgcacaccccagcct	gggccgcaggatccttagca		tctgggattggaagacgagg	gtccactgtgaaataggtgg
	aaggccaggcatggtggtct	gccccttgggtacgtgagga	ccagcaactgccacttcccc		caagttgatctcactggtgc	caatactcacatcaccttgc
	gcctggtgaaggggcctttg	tgctgttcactctcgcggct	gggctcatggaggtgggtca		tgaagatccactcaatggct	gtcaaagtcgatgtcagctt
	gtggcgcttcacacaagggt	ccgcccttaggggctgttct	tgccaccacctcagggttgt		cattctctgtgaaagcctcc	ggtatcgttgtcattcttga
	tctggcctgctccatgccca	aacctccgagccccagtcct	ccccactcacccgtcagcat		ggagtccaggagcattttag	caacaccatgatcgtgtagt
	ggaagcctctcagacggggt	gcgctggtcagcctttctgg	gctccgtttgcccatcccaa		taagcaggtagaacaccacc	cagcacggtaaagtgagtcg
	gcagcctcctgcccatccta	gcacctccctcctctctggc	aagtcccatgaggcacgggt		tgacgtagaagaggggcttg	cacagctgtgtacttgacag
	gctccctgggctggcagctg	gtggcccagcctggcttctg	gcttgggcaggccagtgaat		acacagggggcgatgatgtt	gtagctgactgcacaagatc
	aaccacgggtcagcccagct	ggcttggggctttgggcttt	gctggcatcatcggctgtgt		gatggcgactgaggagatga	gatctcgcatccacagtaaa
	tgcggaggaaaggtgcagct	agcttctggacaccaggcca	tccctacccccacccccttt		ccttagcaggaaggaagtag	gtcacataggtatctgtctt
	cccaggctctggctcctgaa	gcccctcactggccctgagt	ggggtccctggtgtgtcact		caggtacttgctgatgagtg	tcttcataggcagtgtactg
	gcgtctgggatgcctgcatt	caaggcaagggggcagcttt	cggaagccaacaccggggta		atggtcaccaccatgaggaa	gtaaaggggatgtactccac
	gccactagggggcccatctc	gagcagcctggcaactgtgc	cggtggcggtggatatggca		cacagagttcacgacgatga	cccaaaggtgatgttgacat
	ggctggttctctggcccaga	cccttctccaggctcacccc	tgggagcccaggcgacttta		cgcaaggacacattgagcac	tcacaggaactcggaatggg
	tgcccatcccacgccagata	cgctcagtggcagctcccaa	ggctcagcgcttcagccaat		gaggaagagccattctggag	tgtgaaggtctgaggtactc
	tgtcccaccgaatgacgcca	tcccgcaccttgggctctcc	gggcacctgccctacagagt		cttcgaggcagacagaggtc	tcatgggatggaagcacttt
	ggcgctgcccattttctccc	tggggtgaggagcagctgtt	ccagacctggcacccactct		cctttgcctaaagaggagtt	atcaatggtgaactccacgg
	tgtcctgctctggaagccca	gcatccgccatggctgagcc	agccatcagtacccgctgct		tactgcctgcactaatccat	cttgttgtcagtgatgttgg
	tgggctctcttgccgcttct	gcagccccaaatgcagccat	tgtggacctgcttccctggt		cacgagccatgaggttacag	gtatctcactgtgatggttc
	actgtgggccacggagctat	acttccgcaggaagggggct	aggcccagactgcatctgct		tgtcaaagtgactctgctgg	cgtcaaagcgcacgatgatg
	gcccctgccctcctttctct	ctgtgcctccagcctctcct	gggtggggggtcttccttga		taggaagcagactcggtcca	gatgttctcattgagtcgtc
	ccctgcaggtggggctgtca	tcgggacacgatcttggcct	ggctaccagacccacctgca		tagtgggccatgaggaagat	gatcttcagtgacacatcgg
	ccactggcccatccttccct	ccacaccagtcccgacacct	ggacaggtagggcccctctg		atcaacacgggatacagctc	gccccaccaaaatcttaaag
	accttccctgctttggggga	ggggctctcttgagtggcct	ccccgtggtaccgaagtgga		caggaagccttgggtatttc	tgcgagtgtccacaatgaac
	gcgctgagattcacgcccca	tcccctctctgggcacccta	ggccctgtaaccaagctggc		caccaaccactgcagaaatc	tatcctcacagttaatgtcc
	gcccagagaaccacacccct	tcctcaggtgtgcacgcctg	ggtaaccctgggggtgggaa		aaagtcatgtgaccataccc	cgtgcttgtcagcaaactta
	cgcccccgtctatgcaaagc	aaggacgggaagcttggggg	aggacaggtgccatgcacct		aagtgacctatcagaactgc	taccaatggtggcaatggag
	ccacgcccccgtctaggtaa	ttggacccccaccctaccca	cttgctgttgccgtccccat		gaaaggcagagctcttaggg	cgccgaaaacagcagggaaa
	cccccccatctagccctgag	gcagggggggggtgtatagc	tgccatctggctcagcctgc		cttgcccagtcaatgacatc	ggacccacagtgaactgaaa
	ccacgcccccgtctctgtaa	ggcagcacggcaaggtatgg	gtggggggagccatgtgtgt		ctcaggcctcaaagggtaaa	cacaagaaccatctttgcgg
	gcagctgtccagccctgaga	acctgtgtctgccctgctct	gggcatgttttggggcaggt			gggatgtgctcatcattgaa
	agtgcccacagagcctgcta	gcccacagaggccctcatgt	ggcagccttgtcagccactg			attaagctgcaccgcgaaag
	aggcactgtagccctgggct	gcaggaaggtcagcatggcc	tgccaaccttgaccctggga			tgaagcggatggtatgctta
	agcagggctgaccggaaaca	tgtacagcacagccggctca	ccagggcacccaccgcatta			gccgttgaacttgacatcaa
