# Supplementary material for: Generating fast-twitch myotubes in vitro with an optogenetic-based, quantitative contractility assay
Source: Life Sci Alliance. 2023 Aug 7;6(10):e202302227. doi: 10.26508/lsa.202302227 (PMC10427763; doi:10.26508/lsa.202302227)
Supplement: Supplementary file 3 [file LSA-2023-02227_TableS3.xlsx]

## Sheet: Sheet1
Target	Sequence of forward primer	Sequence of reverse primer
Myh1	AGAAGATGTGCCGCACACTG	AATGCCTGTTTGCCCCTGGA
Myh2	CGGGAGGTTCACACCAAAATCAT	CTTGCAAAGGAACTTGGGCTTT
Myh3	GAGAAGAACAAGGACCCCCTGAA	GGGTCTTGGTTTCGTTGGGT
Myh4	ACTTCTCCCTGGTGCACTATGC	CAGCTTGTCCCCCAGAAAATAGG
Myh7	AAGCTGGAGGGAGACCTGAA	CAGGGCTTGCTCATCCTCAAT
Myh8	TCACCTGAAGAGAAAGTGTCCA	AGCCTTGTCAGCCACTTCAG
Chrng	AGAGATGCAATGGTGCGACT	GCGGCAGCCAGTAGATACAA
Chrne	CGGTCTCTATCAACGTCCTGCT	CGCGGCAGCAGCTCTAATAAAAT
HRPT	GTTAAGCAGTACAGCCCCAAA	AGGGCATATCCAACAACAAACTT
